# Supplementary material for: Evaluation of Swine Protection with Three Commercial Foot-and-Mouth Disease Vaccines against Heterologous Challenge with Type A ASIA/G-VII Lineage Viruses
Source: Vaccines (Basel). 2024 Apr 29;12(5):476. doi: 10.3390/vaccines12050476 (PMC11125601; doi:10.3390/vaccines12050476)
Supplement: Supplementary file 1 [file vaccines-12-00476-s001.zip]

Archive with 1 entries (1 files):
- vaccines-2949392-supplementary.pdf
